# Supplementary material for: High Energy Density in All-Organic Polyimide-Based Composite Film by Doping of Polyvinylidene Fluoride-Based Relaxor Ferroelectrics
Source: Polymers (Basel). 2024 Apr 18;16(8):1138. doi: 10.3390/polym16081138 (PMC11054177; doi:10.3390/polym16081138)
Supplement: Supplementary file 1 [file polymers-16-01138-s001.zip]

Archive with 1 entries (1 files):
- polymers-2921335-supplementary.pdf
